# Supplementary material for: Network Pharmacology and Experimental Validation to Explore the Potential Mechanism of Nigella sativa for the Treatment of Breast Cancer
Source: Pharmaceuticals (Basel). 2024 May 10;17(5):617. doi: 10.3390/ph17050617 (PMC11124279; doi:10.3390/ph17050617)
Supplement: Supplementary file 1 [file pharmaceuticals-17-00617-s001.zip]

Archive with 1 entries (1 files):
- pharmaceuticals-2978847-supplementary.pdf
